# Supplementary material for: Development and evaluation of a usable blastocyst predictive model using the biomechanical properties of human oocytes
Source: PLoS One. 2024 May 2;19(5):e0299602. doi: 10.1371/journal.pone.0299602 (PMC11065297; doi:10.1371/journal.pone.0299602)
Supplement: S1 Appendix — (XLSX) [file pone.0299602.s001.xlsx]

## Sheet: TW
ID	Oocyte	Measured	IsTestSet (predictive model usage only)	Age	MII	Fertilized	Day3Good	BlastocystFormation	UsableBlastocyst	BlastGrade
3548	1	0	-	36	22	1	0	1	1	4BC
3548	2	0	-	36	22	1	1	0	0
3548	3	0	-	36	22	1	0	0	0
3548	4	0	-	36	22	0	0	0	0
3548	5	0	-	36	22	0	0	0	0
3548	6	0	-	36	22	1	1	1	1	4BB
3548	7	0	-	36	22	1	1	0	0
3548	8	0	-	36	22	1	1	1	1	4BB
3548	9	0	-	36	22	1	0	1	1	4BC
3548	10	0	-	36	22	0	0	0	0
3548	11	0	-	36	22	0	0	0	0
3548	1.avi	1	0	36	22	0	0	0	0
3548	2.avi	1	0	36	22	0	0	0	0
3548	3.avi	1	0	36	22	0	0	0	0
3548	4.avi	1	0	36	22	1	0	0	0
3548	5.avi	1	0	36	22	1	0	0	0
3548	6.avi	1	0	36	22	1	1	0	0
3548	7.avi	-	0	36	22	1	1	1	1	4BB
3548	8.avi	1	0	36	22	1	0	1	1	4BC
3548	9.avi	1	0	36	22	1	1	1	1	4BC
3548	10.avi	1	0	36	22	1	0	1	0	4BC
3548	11.avi	1	0	36	22	1	1	1	1	4BC
3711	1	0	-	35	32	1	0	0	0
3711	2	0	-	35	32	1	1	1	1	5AB
3711	3	0	-	35	32	0	0	0	0
3711	4	0	-	35	32	0	0	0	0
3711	5	0	-	35	32	1	1	0	0	EB
3711	6	0	-	35	32	1	1	1	1	5BB
3711	7	0	-	35	32	1	0	0	0
3711	8	0	-	35	32	0	0	0	0
3711	9	0	-	35	32	1	0	0	0
3711	10	0	-	35	32	1	0	0	0
3711	11	0	-	35	32	1	0	1	1	5BB
3711	12	0	-	35	32	0	0	0	0
3711	13	0	-	35	32	0	0	0	0
3711	14	0	-	35	32	0	0	0	0
3711	15	0	-	35	32	0	0	0	0
3711	16	0	-	35	32	0	0	0	0
3711	1.avi	1	0	35	32	0	0	0	0
3711	2.avi	1	0	35	32	0	0	0	0
3711	3.avi	1	1	35	32	0	0	0	0
3711	4.avi	1	0	35	32	1	0	0	0
3711	5.avi	1	1	35	32	1	1	0	0
3711	6.avi	1	0	35	32	1	1	1	1	5BA
3711	7.avi	1	0	35	32	0	0	0	0
3711	8.avi	1	0	35	32	0	0	0	0
3711	9.avi	1	0	35	32	1	0	0	0
3711	10.avi	1	0	35	32	1	0	1	1	5AC
3711	11.avi	1	0	35	32	1	0	0	0	EB
3711	12.avi	1	0	35	32	1	0	0	0
3711	13.avi	1	1	35	32	0	0	0	0
3711	14.avi	1	0	35	32	0	0	0	0
3711	15.avi	1	0	35	32	0	0	0	0
3711	16.avi	1	0	35	32	1	0	0	0	EB
6826	1	0	-	35	16	1	0	0	0
6826	2	0	-	35	16	1	1	1	1	5BB
6826	3	0	-	35	16	1	0	0	0
6826	4	0	-	35	16	0	0	0	0
6826	5	0	-	35	16	0	0	0	0
6826	6	0	-	35	16	1	1	1	1	5BB
6826	7	0	-	35	16	1	0	0	0
6826	8	0	-	35	16	1	0	0	0
6826	9	0	-	35	16	1	1	1	1	5BC
6826	10	0	-	35	16	1	0	0	0
6826	1.avi	1	0	35	16	1	1	1	1	5BB
6826	2.avi	1	0	35	16	1	1	0	0
6826	3.avi	1	1	35	16	1	0	0	0
6826	4.avi	-	0	35	16	1	1	1	1	5BC
6826	5.avi	1	0	35	16	1	1	1	0	5BC
6826	6.avi	1	0	35	16	0	0	0	0
6914	1	0	-	37	22	1	0	0	0
6914	2	0	-	37	22	1	1	1	1	4BB
6914	3	0	-	37	22	1	1	0	0	EB
6914	4	0	-	37	22	1	1	1	1	4BC
6914	5	0	-	37	22	1	1	0	0
6914	6	0	-	37	22	1	1	1	0	3BC
6914	7	0	-	37	22	0	0	0	0
6914	8	0	-	37	22	1	1	1	1	3BC
6914	9	0	-	37	22	0	0	0	0
6914	10	0	-	37	22	1	1	1	1	3BC
6914	11	0	-	37	22	1	1	1	0	4BC
6914	12	0	-	37	22	1	1	1	0	4BC
6914	13	0	-	37	22	1	0	0	0
6914	14	0	-	37	22	1	1	0	0
6914	15	0	-	37	22	1	0	0	0
6914	16	0	-	37	22	0	0	0	0
6914	1.avi	1	0	37	22	1	1	0	0
6914	2.avi	1	1	37	22	0	0	0	0
6914	3.avi	1	0	37	22	1	1	0	0
6914	4.avi	1	0	37	22	1	0	0	0	EB
6914	5.avi	1	1	37	22	1	1	1	0	3BC
6914	6.avi	1	1	37	22	1	0	1	0	3BC
7128	1	0	-	39	8	1	0	0	0
7128	2	0	-	39	8	1	0	1	1	4BC
7128	3	0	-	39	8	0	0	0	0
7128	4	0	-	39	8	0	0	0	0
7128	1.avi	1	0	39	8	1	1	1	1	4BC
7128	2.avi	1	1	39	8	1	0	1	0	3BC
7128	3.avi	1	0	39	8	0	0	0	0
7128	4.avi	1	0	39	8	1	0	0	0
7427	1	0	-	33	23	1	1	1	1	3BC
7427	2	0	-	33	23	1	1	1	1	4BC
7427	3	0	-	33	23	1	0	1	1	3BC
7427	4	0	-	33	23	1	1	1	1	4BC
7427	5	0	-	33	23	1	1	0	0
7427	6	0	-	33	23	0	0	0	0
7427	7	0	-	33	23	0	0	0	0
7427	8	0	-	33	23	1	1	1	1	4BC
7427	9	0	-	33	23	1	1	0	0
7427	10	0	-	33	23	0	0	0	0
7427	11	0	-	33	23	0	0	0	0
7427	12	0	-	33	23	1	1	1	1	4BC
7427	13	0	-	33	23	1	1	1	1	3BC
7427	14	0	-	33	23	1	1	1	1	3BC
7427	15	0	-	33	23	1	0	1	1	4BC
7427	16	0	-	33	23	1	1	1	1	4BC
7427	17	0	-	33	23	1	0	0	0
7427	1.avi	1	0	33	23	1	0	1	1	3BC
7427	2.avi	1	1	33	23	1	1	1	1	4BC
7427	3.avi	1	0	33	23	1	1	1	0	4BC
7427	4.avi	1	0	33	23	1	0	1	1	3BC
7427	5.avi	1	0	33	23	1	1	0	0
7427	6.avi	1	0	33	23	1	1	1	1	4BC
7477	1	0	-	28	23	1	1	1	1	5BC
7477	2	0	-	28	23	1	1	1	1	5BC
7477	3	0	-	28	23	1	1	1	1	5BC
7477	4	0	-	28	23	1	1	1	1	4BC
7477	5	0	-	28	23	1	0	1	1	4BC
7477	6	0	-	28	23	1	1	1	1	5BC
7477	7	0	-	28	23	1	1	0	0	EB
7477	8	0	-	28	23	1	1	1	0	3BC
7477	9	0	-	28	23	1	1	0	0	4BC
7477	10	0	-	28	23	1	1	0	0
7477	11	0	-	28	23	0	0	0	0
7477	12	0	-	28	23	0	0	0	0
7477	13	0	-	28	23	0	0	0	0
7477	1.avi	1	0	28	23	1	1	1	1	4BC
7477	2.avi	1	1	28	23	1	1	1	1	4BC
7477	3.avi	1	1	28	23	1	1	1	1	5BC
7477	4.avi	1	1	28	23	1	0	0	0
7477	5.avi	1	1	28	23	1	1	1	1	5BC
7477	6.avi	1	1	28	23	1	0	1	0	4CC
7477	7.avi	1	1	28	23	1	1	1	1	5BC
7477	8.avi	1	1	28	23	0	0	0	0
7477	9.avi	1	0	28	23	0	0	0	0
7477	10.avi	1	0	28	23	1	1	1	1	4BB
7505	1	0	-	38	22	1	0	1	1	5BC
7505	2	0	-	38	22	1	0	1	0	3BC
7505	3	0	-	38	22	1	0	1	0	5BC
7505	4	0	-	38	22	1	0	0	0	EB
7505	5	0	-	38	22	1	0	1	0	B
7505	6	0	-	38	22	1	0	0	0
7505	7	0	-	38	22	1	0	0	0
7505	8	0	-	38	22	1	0	1	0	5BC
7505	9	0	-	38	22	1	0	0	0
7505	10	0	-	38	22	1	0	1	0	3CC
7505	11	0	-	38	22	1	1	0	0	EB
7505	12	0	-	38	22	0	0	0	0
7505	13	0	-	38	22	1	0	0	0
7505	14	0	-	38	22	0	0	0	0
7505	1.avi	1	1	38	22	1	1	0	0
7505	2.avi	1	1	38	22	1	0	0	0
7505	3.avi	1	0	38	22	1	0	0	0
7505	4.avi	1	0	38	22	0	0	0	0
7505	5.avi	1	0	38	22	1	1	1	1	5BC
7505	6.avi	1	0	38	22	1	0	1	0	6BC
7505	7.avi	1	1	38	22	1	1	1	1	5BC
7505	8.avi	-	0	38	22	1	1	1	1	5BC
7512	1	0	-	35	15	0	0	0	0
7512	2	0	-	35	15	1	0	0	0	EB
7512	3	0	-	35	15	1	1	0	0
7512	4	0	-	35	15	1	1	0	0	EB
7512	5	0	-	35	15	1	1	1	1	3BC
7512	6	0	-	35	15	1	1	1	1	4AB
7512	7	0	-	35	15	1	1	1	1	3BC
7512	8	0	-	35	15	1	1	0	0
7512	1.avi	1	0	35	15	1	1	0	0
7512	2.avi	1	1	35	15	1	1	1	1	4AB
7512	3.avi	1	1	35	15	1	0	1	0	4BC
7512	4.avi	1	1	35	15	0	0	0	0
7512	5.avi	1	0	35	15	1	1	1	1	4BB
7512	7.avi	1	1	35	15	0	0	0	0
7593	1	0	-	33	21	1	0	0	0
7593	2	0	-	33	21	1	0	0	0
7593	3	0	-	33	21	1	1	1	1	4BC
7593	4	0	-	33	21	1	1	0	0
7593	5	0	-	33	21	0	0	0	0
7593	6	0	-	33	21	0	0	0	0
7593	7	0	-	33	21	0	0	0	0
7593	8	0	-	33	21	0	0	0	0
7593	9	0	-	33	21	1	1	0	0
7593	10	0	-	33	21	0	0	0	0
7593	11	0	-	33	21	0	0	0	0
7593	12	0	-	33	21	1	0	1	0	3BC
7593	13	0	-	33	21	0	0	0	0
7593	1.avi	1	0	33	21	0	0	0	0
7593	2.avi	1	0	33	21	1	1	1	1	4BC
7593	3.avi	1	1	33	21	1	1	1	1	3BC
7593	4.avi	1	0	33	21	0	0	0	0
7593	5.avi	1	1	33	21	1	1	1	1	4BC
7593	6.avi	1	0	33	21	1	1	0	0
7593	7.avi	1	0	33	21	1	1	1	1	4BC
7593	8.avi	1	0	33	21	1	1	1	1	4BB
7613	1	0	-	33	23	1	0	1	1	4BC
7613	2	0	-	33	23	1	1	1	1	4BC
7613	3	0	-	33	23	1	0	1	0	4BC
7613	4	0	-	33	23	1	0	1	0	4BC
7613	5	0	-	33	23	0	0	0	0
7613	6	0	-	33	23	1	0	1	1	3BC
7613	7	0	-	33	23	0	0	0	0
7613	8	0	-	33	23	0	0	0	0
7613	9	0	-	33	23	1	0	1	1	3BC
7613	10	0	-	33	23	1	0	0	0
7613	11	0	-	33	23	1	1	1	1	4BC
7613	12	0	-	33	23	1	0	1	0	4BC
7613	13	0	-	33	23	1	1	1	0	4BC
7613	1.avi	-	0	33	23	0	0	0	0
7613	2.avi	1	0	33	23	1	0	0	0
7613	3.avi	1	0	33	23	1	1	1	1	4BC
7613	4.avi	1	0	33	23	1	0	1	0	3BC
7613	5.avi	1	0	33	23	1	0	0	0
7613	6.avi	1	0	33	23	0	0	0	0
7613	7.avi	1	0	33	23	1	1	1	1	4BC
7613	8.avi	1	0	33	23	1	1	1	1	4BC
7613	9.avi	1	0	33	23	0	0	0	0
7613	10.avi	1	0	33	23	0	0	0	0
7685	1	0	-	32	22	1	0	0	0
7685	2	0	-	32	22	1	0	0	0
7685	3	0	-	32	22	1	0	1	1	5BC
7685	4	0	-	32	22	1	0	1	1	5BC
7685	5	0	-	32	22	1	1	1	1	5BC
7685	6	0	-	32	22	1	0	0	0
7685	7	0	-	32	22	1	1	1	1	5BC
7685	8	0	-	32	22	0	0	0	0
7685	9	0	-	32	22	1	0	0	0
7685	10	0	-	32	22	1	1	1	1	5BC
7685	11	0	-	32	22	1	0	0	0
7685	12	0	-	32	22	0	0	0	0
7685	13	0	-	32	22	0	0	0	0
7685	14	0	-	32	22	0	0	0	0
7685	1.avi	1	0	32	22	0	0	0	0
7685	2.avi	1	0	32	22	0	0	0	0
7685	3.avi	1	1	32	22	0	0	0	0
7685	4.avi	1	0	32	22	0	0	0	0
7685	5.avi	1	1	32	22	1	0	0	0
7685	6.avi	-	0	32	22	1	0	1	1	5BC
7685	7.avi	1	0	32	22	0	0	0	0
7685	8.avi	1	0	32	22	1	1	1	1	5BC
8276	1	0	-	39	22	1	1	1	1	4BB
8276	2	0	-	39	22	1	1	1	1	4BB
8276	3	0	-	39	22	1	1	0	0
8276	4	0	-	39	22	1	1	1	1	4BC
8276	5	0	-	39	22	1	1	1	1	4BC
8276	6	0	-	39	22	1	1	0	0
8276	7	0	-	39	22	1	1	1	0	4BC
8276	8	0	-	39	22	1	0	0	0
8276	9	0	-	39	22	1	0	1	0	4BB
8276	10	0	-	39	22	0	0	0	0
8276	11	0	-	39	22	1	0	0	0
8276	12	0	-	39	22	1	1	1	1	4BC
8276	13	0	-	39	22	1	1	0	0
8276	14	0	-	39	22	1	0	1	0	4BC
8276	1.avi	1	1	39	22	1	1	1	1	4BC
8276	2.avi	1	1	39	22	1	0	1	1	4BC
8276	3.avi	1	0	39	22	1	0	1	1	4BC
8276	4.avi	1	0	39	22	1	1	1	1	4BC
8276	5.avi	1	1	39	22	1	0	0	0
8276	6.avi	1	0	39	22	1	1	1	1	4BC
8276	7.avi	1	0	39	22	1	0	1	0	3BC
8276	8.avi	1	0	39	22	0	0	0	0
9254	1	0	-	38	18	1	1	1	1	5AA
9254	2	0	-	38	18	1	0	0	0
9254	3	0	-	38	18	1	1	0	0
9254	4	0	-	38	18	1	0	0	0
9254	5	0	-	38	18	1	0	0	0
9254	6	0	-	38	18	1	1	0	0
9254	7	0	-	38	18	1	1	1	1	5AA
9254	8	0	-	38	18	1	0	1	1	5BC
9254	9	0	-	38	18	1	1	1	1	6BC
9254	1.avi	1	0	38	18	0	0	0	0
9254	2.avi	1	1	38	18	1	0	1	1	5BC
9254	3.avi	1	0	38	18	1	1	1	1	3BC
9254	4.avi	1	1	38	18	1	0	1	0	5BC
9254	5.avi	1	0	38	18	1	1	1	1	5BB
9254	6.avi	1	0	38	18	1	1	1	1	5AA
9254	7.avi	1	0	38	18	1	1	1	0	5CC
9254	8.avi	1	1	38	18	1	1	1	1	5BA
9254	9.avi	1	1	38	18	1	1	1	1	5BC
10510	1	0	-	30	25	1	0	0	0	1
10510	2	0	-	30	25	1	1	1	0	4BC
10510	3	0	-	30	25	1	1	0	0	4BC
10510	4	0	-	30	25	0	0	0	0
10510	5	0	-	30	25	1	1	1	1	4BB
10510	6	0	-	30	25	1	1	1	1	4AB
10510	7	0	-	30	25	0	0	0	0
10510	8	0	-	30	25	1	1	1	1	4BC
10510	9	0	-	30	25	1	1	1	0	4BC
10510	10	0	-	30	25	1	1	1	1	3BC
10510	11	0	-	30	25	1	1	0	0	EB
10510	12	0	-	30	25	1	1	0	0
10510	13	0	-	30	25	0	0	0	0
10510	1.avi	1	0	30	25	1	1	1	0	4BC
10510	2.avi	1	0	30	25	0	0	0	0
10510	3.avi	1	1	30	25	1	1	1	1	3BC
10510	4.avi	1	1	30	25	1	1	1	1	4BC
10510	5.avi	1	0	30	25	0	0	0	0
10510	6.avi	1	1	30	25	1	1	1	1	4BC
10510	7.avi	1	0	30	25	1	1	1	1	4BC
10510	8.avi	1	0	30	25	1	1	1	0	3BC
10510	9.avi	1	0	30	25	1	0	0	0	EB
10510	10.avi	1	0	30	25	1	0	1	1	4BC
10510	11.avi	1	1	30	25	1	0	1	1	4BB
10510	12.avi	1	1	30	25	1	1	1	0	4BC
10792	1	0	-	31	35	1	1	1	1	4BC
10792	2	0	-	31	35	1	1	1	1	4BB
10792	3	0	-	31	35	1	1	1	0	4BC
10792	4	0	-	31	35	1	1	0	0
10792	5	0	-	31	35	1	0	1	1	4BC
10792	6	0	-	31	35	1	0	0	0
10792	7	0	-	31	35	1	0	0	0
10792	8	0	-	31	35	1	0	0	0
10792	9	0	-	31	35	1	1	0	0
10792	10	0	-	31	35	1	1	0	0
10792	11	0	-	31	35	1	1	0	0
10792	12	0	-	31	35	1	1	1	1	4BC
10792	13	0	-	31	35	1	1	1	1	4BC
10792	14	0	-	31	35	0	0	0	0
10792	15	0	-	31	35	0	0	0	0
10792	16	0	-	31	35	1	1	1	1	4BC
10792	17	0	-	31	35	0	0	0	0
10792	18	0	-	31	35	0	0	0	0
10792	1.avi	1	0	31	35	1	0	0	0
10792	2.avi	1	0	31	35	1	0	1	0	3BC
10792	3.avi	1	0	31	35	1	1	1	1	3BC
10792	4.avi	1	0	31	35	1	0	0	0
10792	5.avi	1	0	31	35	1	1	1	1	4BB
10792	6.avi	1	0	31	35	1	1	1	1	3BC
10792	7.avi	1	0	31	35	0	0	0	0
10792	8.avi	1	1	31	35	1	1	1	1	4BB
10792	9.avi	1	0	31	35	0	0	0	0
10792	10.avi	1	1	31	35	1	1	0	0
10792	11.avi	1	1	31	35	0	0	0	0
10792	12.avi	1	0	31	35	1	1	1	1	3BC
10792	13.avi	1	0	31	35	1	1	1	1	4BC
10792	14.avi	1	1	31	35	1	0	1	1	4BC
10792	16.avi	1	1	31	35	0	0	0	0
10792	17.avi	1	1	31	35	1	0	1	1	4BC
10792	18.avi	1	0	31	35	0	0	0	0
11071	1	0	-	41	15	1	1	0	0
11071	2	0	-	41	15	1	1	0	0
11071	3	0	-	41	15	1	0	0	0
11071	4	0	-	41	15	1	1	0	0
11071	5	0	-	41	15	1	1	1	0	5BC
11071	6	0	-	41	15	1	1	0	0
11071	7	0	-	41	15	0	0	0	0
11071	8	0	-	41	15	0	0	0	0
11071	1.avi	1	1	41	15	1	1	0	0
11071	2.avi	1	1	41	15	1	1	0	0
11071	3.avi	1	0	41	15	1	0	1	1	5BC
11071	4.avi	1	0	41	15	0	0	0	0
11071	5.avi	1	1	41	15	1	1	1	1	5BB
11071	6.avi	1	1	41	15	1	1	1	1	5BB
11111	1	0	-	35	25	1	0	1	0	5BC
11111	2	0	-	35	25	1	1	1	0	5BC
11111	3	0	-	35	25	1	1	1	0	5BC
11111	4	0	-	35	25	1	0	0	0
11111	5	0	-	35	25	0	0	0	0
11111	6	0	-	35	25	1	1	1	1	5BC
11111	7	0	-	35	25	0	0	0	0
11111	8	0	-	35	25	0	0	0	0
11111	9	0	-	35	25	1	0	0	0
11111	10	0	-	35	25	1	1	1	1	5BC
11111	11	0	-	35	25	1	1	1	1	5BC
11111	12	0	-	35	25	1	0	0	0
11111	13	0	-	35	25	0	0	0	0
11111	1.avi	1	0	35	25	1	1	1	1	5BC
11111	2.avi	1	0	35	25	1	1	1	1	5BC
11111	3.avi	1	1	35	25	1	1	1	1	5BA
11111	4.avi	1	0	35	25	1	1	1	1	5BB
11111	5.avi	1	0	35	25	1	1	1	1	5BB
11111	6.avi	1	0	35	25	1	1	1	1	5AA
11111	7.avi	1	0	35	25	1	1	1	1	5BB
11111	8.avi	1	0	35	25	1	1	1	1	5BC
11111	9.avi	1	1	35	25	1	1	1	1	5AA
11111	10.avi	1	0	35	25	1	0	0	0
11111	11.avi	1	0	35	25	1	1	1	1	5BC
11111	12.avi	1	0	35	25	0	0	0	0
11721	1	0	-	36	42	1	1	1	1	4BB
11721	2	0	-	36	42	1	1	1	1	4BC
11721	3	0	-	36	42	1	1	0	0	EB
11721	4	0	-	36	42	1	1	1	1	4BB
11721	5	0	-	36	42	1	1	1	1	4BC
11721	6	0	-	36	42	1	1	1	1	4BC
11721	7	0	-	36	42	1	1	0	0
11721	8	0	-	36	42	1	1	0	0
11721	9	0	-	36	42	1	0	1	1	4BB
11721	10	0	-	36	42	1	0	1	1	4BC
11721	11	0	-	36	42	1	1	1	1	3BC
11721	12	0	-	36	42	1	1	1	1	3BC
11721	13	0	-	36	42	1	1	1	1	4BB
11721	14	0	-	36	42	1	1	1	1	4AB
11721	15	0	-	36	42	1	1	1	1	4BC
11721	16	0	-	36	42	1	1	0	0
11721	17	0	-	36	42	1	1	0	0
11721	18	0	-	36	42	0	0	0	0
11721	19	0	-	36	42	0	0	0	0
11721	20	0	-	36	42	0	0	0	0
11721	21	0	-	36	42	0	0	0	0
11721	1.avi	1	0	36	42	1	1	1	1	4BB
11721	2.avi	1	1	36	42	0	0	0	0
11721	3.avi	1	0	36	42	1	1	1	1	3BC
11721	4.avi	1	0	36	42	1	1	1	1	4BC
11721	5.avi	1	0	36	42	1	1	1	1	4BB
11721	6.avi	1	0	36	42	1	1	1	0	4BC
11721	7.avi	1	0	36	42	1	1	1	1	4BB
11721	8.avi	1	0	36	42	1	1	1	1	4BC
11721	9.avi	1	1	36	42	1	1	0	0	EB
11721	10.avi	1	0	36	42	1	1	1	1	4BB
11721	11.avi	1	0	36	42	1	1	0	0	EB
11721	12.avi	1	0	36	42	1	0	1	1	4BB
11721	13.avi	1	0	36	42	0	0	0	0
11721	14.avi	1	0	36	42	1	0	1	1	3BC
11721	15.avi	1	0	36	42	0	0	0	0
11721	16.avi	1	0	36	42	1	1	1	1	4BC
11721	17.avi	1	1	36	42	1	1	0	0
11721	18.avi	1	0	36	42	1	1	0	0
11721	19.avi	1	1	36	42	0	0	0	0
11721	20.avi	1	0	36	42	1	1	1	1	4BC
11721	21.avi	1	0	36	42	0	0	0	0
11965	1	0	-	32	20	1	1	0	0	EB
11965	2	0	-	32	20	1	1	1	1	5BB
11965	3	0	-	32	20	1	1	0	0
11965	4	0	-	32	20	0	0	0	0
11965	5	0	-	32	20	0	0	0	0
11965	6	0	-	32	20	1	0	0	0
11965	7	0	-	32	20	1	1	1	1	5BB
11965	8	0	-	32	20	1	1	1	1	5BB
11965	9	0	-	32	20	1	1	1	1	5BC
11965	10	0	-	32	20	0	0	0	0
11965	11	0	-	32	20	0	0	0	0
11965	1.avi	1	1	32	20	1	1	1	1	5BB
11965	2.avi	1	0	32	20	1	1	1	1	5BC
11965	3.avi	1	0	32	20	1	1	1	1	5BC
11965	4.avi	1	1	32	20	1	0	1	1	5BC
11965	5.avi	1	1	32	20	1	1	1	1	3BC
11965	6.avi	1	1	32	20	1	1	1	1	5AB
11965	7.avi	1	0	32	20	1	1	1	1	5BC
11965	8.avi	1	1	32	20	0	0	0	0
11965	9.avi	1	0	32	20	0	0	0	0
11965	10.avi	1	1	32	20	0	0	0	0
12582	1	0	-	30	28	1	1	1	1	4BB
12582	2	0	-	30	28	1	1	1	1	4BB
12582	3	0	-	30	28	1	1	1	1	4BB
12582	4	0	-	30	28	0	0	0	0
12582	5	0	-	30	28	0	0	0	0
12582	6	0	-	30	28	1	1	1	1	3BC
12582	7	0	-	30	28	1	1	1	1	4BB
12582	8	0	-	30	28	1	1	1	1	4BB
12582	9	0	-	30	28	0	0	0	0
12582	10	0	-	30	28	1	1	1	1	4BB
12582	11	0	-	30	28	1	1	1	1	4BC
12582	12	0	-	30	28	1	1	1	1	4BC
12582	13	0	-	30	28	1	1	1	1	4BC
12582	14	0	-	30	28	1	1	1	1	4BC
12582	1.avi	1	0	30	28	1	1	1	1	4BC
12582	2.avi	1	0	30	28	1	1	1	1	4BB
12582	3.avi	1	0	30	28	1	1	1	1	4AA
12582	4.avi	1	0	30	28	1	1	1	1	4BB
12582	5.avi	1	0	30	28	1	1	1	1	4BA
12582	6.avi	1	0	30	28	1	0	1	1	4BB
12582	7.avi	1	1	30	28	1	0	1	1	4BB
12582	8.avi	1	0	30	28	1	1	1	1	3BC
12582	9.avi	1	0	30	28	1	1	1	1	4BC
12582	10.avi	1	1	30	28	1	0	1	1	4BC
12582	11.avi	1	0	30	28	1	0	1	1	4BB
12582	12.avi	1	0	30	28	1	1	1	1	3BC
12582	13.avi	1	0	30	28	1	0	1	1	4BC
12582	14.avi	1	0	30	28	1	0	1	0	4CC
12989	1	0	-	30	15	1	1	1	1	4AC
12989	2	0	-	30	15	1	0	0	0
12989	3	0	-	30	15	1	0	0	0
12989	4	0	-	30	15	1	1	1	1	4AB
12989	5	0	-	30	15	1	0	1	1	3BC
12989	6	0	-	30	15	1	1	1	1	4BC
12989	7	0	-	30	15	1	0	1	1	4BC
12989	8	0	-	30	15	0	0	0	0
12989	1.avi	1	0	30	15	1	0	0	0
12989	2.avi	1	0	30	15	1	1	1	1	4BC
12989	3.avi	1	0	30	15	1	0	0	0
12989	4.avi	1	0	30	15	1	0	1	1	4BC
12989	5.avi	1	0	30	15	1	1	1	1	4BC
12989	6.avi	1	0	30	15	0	0	0	0
12989	7.avi	-	0	30	15	1	1	1	1	4BB

## Sheet: CN
ID	Oocyte	Measured	IsTestSet (predictive model usage only)	Age	MII	Fertilized	Day3Good	BlastocystFormation	UsableBlastocyst	BlastGrade
105368	1	0	-	27	20	1	1	-	-	-
105368	2	0	-	27	20	1	1	-	-	-
105368	3	0	-	27	20	1	1	-	-	-
105368	4	0	-	27	20	1	1	-	-	-
105368	5	0	-	27	20	0	0	-	-	-
105368	6	0	-	27	20	1	0	-	-	-
105368	7	0	-	27	20	1	1	-	-	-
105368	8	0	-	27	20	1	1	-	-	-
105368	9	0	-	27	20	1	0	-	-	-
105368	10	0	-	27	20	1	1	-	-	-
105368	11	0	-	27	20	1	0	-	-	-
105368	12	0	-	27	20	1	1	-	-	-
105368	1	1	-	27	20	1	0	-	-	-
105368	2	1	-	27	20	1	1	-	-	-
105368	3	1	-	27	20	1	1	-	-	-
105368	4	1	-	27	20	1	0	-	-	-
105368	5	1	-	27	20	1	1	-	-	-
105368	6	1	-	27	20	1	0	-	-	-
105368	7	1	-	27	20	1	0	-	-	-
105368	8	1	-	27	20	1	0	-	-	-
115185	1	1	-	31	12	1	1	-	-	-
115185	2	1	-	31	12	1	0	-	-	-
115185	3	1	-	31	12	1	1	-	-	-
115185	4	1	-	31	12	1	1	-	-	-
115185	1	0	-	31	12	0	0	-	-	-
115185	2	0	-	31	12	0	0	-	-	-
115185	3	0	-	31	12	1	1	-	-	-
115185	4	0	-	31	12	1	1	-	-	-
115185	5	0	-	31	12	1	1	-	-	-
115185	6	0	-	31	12	1	1	-	-	-
115185	7	0	-	31	12	1	0	-	-	-
115185	8	0	-	31	12	0	0	-	-	-
116289	1	0	-	29	12	0	0	-	-	-
116289	2	0	-	29	12	0	0	-	-	-
116289	3	0	-	29	12	0	0	-	-	-
116289	4	0	-	29	12	1	0	-	-	-
116289	5	0	-	29	12	1	0	-	-	-
116289	6	0	-	29	12	1	0	-	-	-
116289	7	0	-	29	12	1	0	-	-	-
116289	1	1	-	29	12	0	0	-	-	-
116289	2	1	-	29	12	0	0	-	-	-
116289	3	1	-	29	12	0	0	-	-	-
116289	4	1	-	29	12	1	0	-	-	-
116289	5	1	-	29	12	1	0	-	-	-
119020	1	1	-	39	12	0	0	-	-	-
119020	2	1	-	39	12	1	1	-	-	-
119020	3	1	-	39	12	1	0	-	-	-
119020	4	1	-	39	12	1	1	-	-	-
119020	1	0	-	39	12	1	1	-	-	-
119020	2	0	-	39	12	0	0	-	-	-
119020	3	0	-	39	12	0	0	-	-	-
119020	4	0	-	39	12	1	1	-	-	-
119020	5	0	-	39	12	1	0	-	-	-
119020	6	0	-	39	12	0	0	-	-	-
119020	7	0	-	39	12	1	1	-	-	-
119020	8	0	-	39	12	1	0	-	-	-
125116	1	0	-	30	15	1	1	-	-	-
125116	2	0	-	30	15	1	1	-	-	-
125116	3	0	-	30	15	1	1	-	-	-
125116	4	0	-	30	15	1	1	-	-	-
125116	5	0	-	30	15	0	0	-	-	-
125116	6	0	-	30	15	1	0	-	-	-
125116	7	0	-	30	15	1	1	-	-	-
125116	8	0	-	30	15	1	1	-	-	-
125116	9	0	-	30	15	1	0	-	-	-
125116	1	1	-	30	15	1	1	-	-	-
125116	2	1	-	30	15	1	0	-	-	-
125116	3	1	-	30	15	1	1	-	-	-
125116	4	1	-	30	15	0	0	-	-	-
125116	5	1	-	30	15	1	1	-	-	-
125116	6	1	-	30	15	1	1	-	-	-
125485	1	0	-	27	20	1	0	-	-	-
125485	2	0	-	27	20	1	0	-	-	-
125485	3	0	-	27	20	0	0	-	-	-
125485	4	0	-	27	20	1	1	-	-	-
125485	5	0	-	27	20	1	0	-	-	-
125485	6	0	-	27	20	1	1	-	-	-
125485	7	0	-	27	20	0	0	-	-	-
125485	8	0	-	27	20	0	0	-	-	-
125485	9	0	-	27	20	0	0	-	-	-
125485	10	0	-	27	20	1	1	-	-	-
125485	11	0	-	27	20	1	1	-	-	-
125485	12	0	-	27	20	0	0	-	-	-
125485	13	0	-	27	20	0	0	-	-	-
125485	14	0	-	27	20	0	0	-	-	-
125485	1	1	-	27	20	1	1	-	-	-
125485	2	1	-	27	20	0	0	-	-	-
125485	3	1	-	27	20	0	0	-	-	-
125485	4	1	-	27	20	0	0	-	-	-
125485	5	1	-	27	20	1	0	-	-	-
125485	6	1	-	27	20	1	1	-	-	-
125690	1	0	-	24	13	1	1	-	-	-
125690	2	0	-	24	13	1	1	-	-	-
125690	3	0	-	24	13	1	1	-	-	-
125690	4	0	-	24	13	1	1	-	-	-
125690	5	0	-	24	13	1	0	-	-	-
125690	6	0	-	24	13	1	1	-	-	-
125690	7	0	-	24	13	0	0	-	-	-
125690	1	1	-	24	13	0	0	-	-	-
125690	2	1	-	24	13	0	0	-	-	-
125690	3	1	-	24	13	1	0	-	-	-
125690	4	1	-	24	13	1	1	-	-	-
125690	5	1	-	24	13	1	1	-	-	-
125690	6	1	-	24	13	1	0	-	-	-
125748	1	0	-	35	11	0	0	-	-	-
125748	2	0	-	35	11	0	0	-	-	-
125748	3	0	-	35	11	0	0	-	-	-
125748	4	0	-	35	11	1	1	-	-	-
125748	5	0	-	35	11	1	1	-	-	-
125748	6	0	-	35	11	0	0	-	-	-
125748	7	0	-	35	11	0	0	-	-	-
125748	1	1	-	35	11	0	0	-	-	-
125748	2	1	-	35	11	1	0	-	-	-
125748	3	1	-	35	11	0	0	-	-	-
125748	4	1	-	35	11	0	0	-	-	-
125773	1	0	-	31	17	0	0	-	-	-
125773	2	0	-	31	17	0	0	-	-	-
125773	3	0	-	31	17	1	0	-	-	-
125773	4	0	-	31	17	1	0	-	-	-
125773	5	0	-	31	17	0	0	-	-	-
125773	6	0	-	31	17	0	0	-	-	-
125773	7	0	-	31	17	1	0	-	-	-
125773	8	0	-	31	17	1	1	-	-	-
125773	9	0	-	31	17	1	0	-	-	-
125773	10	0	-	31	17	1	0	-	-	-
125773	11	0	-	31	17	1	0	-	-	-
125773	1	1	-	31	17	1	0	-	-	-
125773	2	1	-	31	17	1	1	-	-	-
125773	3	1	-	31	17	1	0	-	-	-
125773	4	1	-	31	17	0	0	-	-	-
125773	5	1	-	31	17	1	0	-	-	-
125773	6	1	-	31	17	1	1	-	-	-
126045	1	0	-	28	15	0	0	-	-	-
126045	2	0	-	28	15	1	0	-	-	-
126045	3	0	-	28	15	1	1	-	-	-
126045	4	0	-	28	15	1	0	-	-	-
126045	5	0	-	28	15	1	1	-	-	-
126045	6	0	-	28	15	1	0	-	-	-
126045	7	0	-	28	15	0	0	-	-	-
126045	8	0	-	28	15	1	0	-	-	-
126045	1	1	-	28	15	1	0	-	-	-
126045	2	1	-	28	15	1	0	-	-	-
126045	3	1	-	28	15	1	1	-	-	-
126045	4	1	-	28	15	0	0	-	-	-
126045	5	1	-	28	15	1	1	-	-	-
126045	6	1	-	28	15	1	1	-	-	-
126045	7	1	-	28	15	0	0	-	-	-
126065	1	0	-	27	18	0	0	-	-	-
126065	2	0	-	27	18	1	1	-	-	-
126065	3	0	-	27	18	1	1	-	-	-
126065	4	0	-	27	18	1	0	-	-	-
126065	5	0	-	27	18	0	0	-	-	-
126065	6	0	-	27	18	0	0	-	-	-
126065	7	0	-	27	18	1	0	-	-	-
126065	8	0	-	27	18	0	0	-	-	-
126065	9	0	-	27	18	0	0	-	-	-
126065	10	0	-	27	18	0	0	-	-	-
126065	11	0	-	27	18	0	0	-	-	-
126065	1	1	-	27	18	0	0	-	-	-
126065	2	1	-	27	18	0	0	-	-	-
126065	3	1	-	27	18	0	0	-	-	-
126065	4	1	-	27	18	0	0	-	-	-
126065	5	1	-	27	18	1	1	-	-	-
126065	6	1	-	27	18	0	0	-	-	-
126065	7	1	-	27	18	0	0	-	-	-
126073	1	0	-	26	16	0	0	-	-	-
126073	2	0	-	26	16	1	0	-	-	-
126073	3	0	-	26	16	1	0	-	-	-
126073	4	0	-	26	16	1	0	-	-	-
126073	5	0	-	26	16	0	0	-	-	-
126073	6	0	-	26	16	1	0	-	-	-
126073	7	0	-	26	16	1	0	-	-	-
126073	8	0	-	26	16	1	1	-	-	-
126073	9	0	-	26	16	1	0	-	-	-
126073	1	1	-	26	16	1	1	-	-	-
126073	2	1	-	26	16	1	1	-	-	-
126073	3	1	-	26	16	1	0	-	-	-
126073	4	1	-	26	16	0	0	-	-	-
126073	5	1	-	26	16	1	0	-	-	-
126073	6	1	-	26	16	1	0	-	-	-
126073	7	1	-	26	16	1	0	-	-	-
126115	1	0	-	31	22	1	1	-	-	-
126115	2	0	-	31	22	1	1	-	-	-
126115	3	0	-	31	22	1	0	-	-	-
126115	4	0	-	31	22	1	0	-	-	-
126115	5	0	-	31	22	1	0	-	-	-
126115	6	0	-	31	22	1	0	-	-	-
126115	7	0	-	31	22	0	0	-	-	-
126115	8	0	-	31	22	0	0	-	-	-
126115	9	0	-	31	22	1	0	-	-	-
126115	10	0	-	31	22	1	0	-	-	-
126115	11	0	-	31	22	1	0	-	-	-
126115	12	0	-	31	22	0	0	-	-	-
126115	13	0	-	31	22	0	0	-	-	-
126115	1	1	-	31	22	1	0	-	-	-
126115	2	1	-	31	22	1	0	-	-	-
126115	3	1	-	31	22	1	0	-	-	-
126115	4	1	-	31	22	0	0	-	-	-
126115	5	1	-	31	22	1	1	-	-	-
126115	6	1	-	31	22	1	0	-	-	-
126115	7	1	-	31	22	1	1	-	-	-
126115	8	1	-	31	22	1	0	-	-	-
126115	9	1	-	31	22	0	0	-	-	-
126341	1	0	-	30	20	1	0	-	-	-
126341	2	0	-	30	20	1	1	-	-	-
126341	3	0	-	30	20	1	0	-	-	-
126341	4	0	-	30	20	1	0	-	-	-
126341	5	0	-	30	20	1	1	-	-	-
126341	6	0	-	30	20	1	0	-	-	-
126341	7	0	-	30	20	1	1	-	-	-
126341	8	0	-	30	20	1	0	-	-	-
126341	9	0	-	30	20	1	0	-	-	-
126341	10	0	-	30	20	1	0	-	-	-
126341	11	0	-	30	20	1	0	-	-	-
126341	12	0	-	30	20	0	0	-	-	-
126341	1	1	-	30	20	0	0	-	-	-
126341	2	1	-	30	20	1	1	-	-	-
126341	3	1	-	30	20	1	1	-	-	-
126341	4	1	-	30	20	1	1	-	-	-
126341	5	1	-	30	20	1	1	-	-	-
126341	6	1	-	30	20	1	0	-	-	-
126341	7	1	-	30	20	1	0	-	-	-
126341	8	1	-	30	20	1	0	-	-	-
126508	1	0	-	33	16	0	0	-	-	-
126508	2	0	-	33	16	0	0	-	-	-
126508	3	0	-	33	16	0	0	-	-	-
126508	4	0	-	33	16	1	0	-	-	-
126508	5	0	-	33	16	0	0	-	-	-
126508	6	0	-	33	16	0	0	-	-	-
126508	7	0	-	33	16	1	0	-	-	-
126508	8	0	-	33	16	0	0	-	-	-
126508	9	0	-	33	16	1	0	-	-	-
126508	10	0	-	33	16	0	0	-	-	-
126508	11	0	-	33	16	0	0	-	-	-
126508	1	1	-	33	16	1	0	-	-	-
126508	2	1	-	33	16	1	1	-	-	-
126508	3	1	-	33	16	1	0	-	-	-
126508	4	1	-	33	16	0	0	-	-	-
126508	5	1	-	33	16	0	0	-	-	-
126516	1	0	-	33	15	0	0	-	-	-
126516	2	0	-	33	15	1	1	-	-	-
126516	3	0	-	33	15	1	0	-	-	-
126516	4	0	-	33	15	1	0	-	-	-
126516	5	0	-	33	15	1	0	-	-	-
126516	6	0	-	33	15	0	0	-	-	-
126516	7	0	-	33	15	0	0	-	-	-
126516	8	0	-	33	15	1	0	-	-	-
126516	9	0	-	33	15	0	0	-	-	-
126516	10	0	-	33	15	0	0	-	-	-
126516	1	1	-	33	15	0	0	-	-	-
126516	2	1	-	33	15	1	1	-	-	-
126516	3	1	-	33	15	1	1	-	-	-
126516	4	1	-	33	15	1	1	-	-	-
126516	5	1	-	33	15	0	0	-	-	-
126517	1	0	-	21	20	1	1	-	-	-
126517	2	0	-	21	20	1	1	-	-	-
126517	3	0	-	21	20	1	0	-	-	-
126517	4	0	-	21	20	1	0	-	-	-
126517	5	0	-	21	20	1	1	-	-	-
126517	6	0	-	21	20	1	1	-	-	-
126517	7	0	-	21	20	1	0	-	-	-
126517	8	0	-	21	20	1	1	-	-	-
126517	9	0	-	21	20	1	0	-	-	-
126517	10	0	-	21	20	1	1	-	-	-
126517	11	0	-	21	20	1	0	-	-	-
126517	12	0	-	21	20	0	0	-	-	-
126517	1	1	-	21	20	1	0	-	-	-
126517	2	1	-	21	20	1	1	-	-	-
126517	3	1	-	21	20	1	1	-	-	-
126517	4	1	-	21	20	1	1	-	-	-
126517	5	1	-	21	20	1	1	-	-	-
126517	6	1	-	21	20	1	1	-	-	-
126517	7	1	-	21	20	1	1	-	-	-
126517	8	1	-	21	20	1	1	-	-	-
126745	1	0	-	27	17	1	0	-	-	-
126745	2	0	-	27	17	1	0	-	-	-
126745	3	0	-	27	17	1	1	-	-	-
126745	4	0	-	27	17	0	0	-	-	-
126745	5	0	-	27	17	1	0	-	-	-
126745	6	0	-	27	17	1	1	-	-	-
126745	7	0	-	27	17	1	1	-	-	-
126745	8	0	-	27	17	1	0	-	-	-
126745	9	0	-	27	17	1	1	-	-	-
126745	10	0	-	27	17	1	1	-	-	-
126745	11	0	-	27	17	1	1	-	-	-
126745	1	1	-	27	17	1	1	-	-	-
126745	2	1	-	27	17	0	0	-	-	-
126745	3	1	-	27	17	1	1	-	-	-
126745	4	1	-	27	17	0	0	-	-	-
126745	5	1	-	27	17	1	0	-	-	-
126745	6	1	-	27	17	1	1	-	-	-
126764	1	0	-	21	17	1	1	-	-	-
126764	2	0	-	21	17	0	0	-	-	-
126764	3	0	-	21	17	1	1	-	-	-
126764	4	0	-	21	17	1	0	-	-	-
126764	5	0	-	21	17	1	0	-	-	-
126764	6	0	-	21	17	1	0	-	-	-
126764	7	0	-	21	17	1	0	-	-	-
126764	8	0	-	21	17	1	1	-	-	-
126764	9	0	-	21	17	1	1	-	-	-
126764	10	0	-	21	17	0	0	-	-	-
126764	11	0	-	21	17	1	1	-	-	-
126764	12	0	-	21	17	1	0	-	-	-
126764	13	0	-	21	17	0	0	-	-	-
126764	1	1	-	21	17	1	1	-	-	-
126764	2	1	-	21	17	1	1	-	-	-
126764	3	1	-	21	17	0	0	-	-	-
126764	4	1	-	21	17	0	0	-	-	-
126790	1	0	-	28	10	1	0	-	-	-
126790	2	0	-	28	10	1	0	-	-	-
126790	3	0	-	28	10	1	0	-	-	-
126790	4	0	-	28	10	1	1	-	-	-
126790	5	0	-	28	10	0	0	-	-	-
126790	6	0	-	28	10	0	0	-	-	-
126790	1	1	-	28	10	1	1	-	-	-
126790	2	1	-	28	10	1	1	-	-	-
126790	3	1	-	28	10	1	0	-	-	-
126790	4	1	-	28	10	0	0	-	-	-
126828	1	0	-	29	15	0	0	-	-	-
126828	2	0	-	29	15	0	0	-	-	-
126828	3	0	-	29	15	1	1	-	-	-
126828	4	0	-	29	15	1	1	-	-	-
126828	5	0	-	29	15	1	1	-	-	-
126828	6	0	-	29	15	0	0	-	-	-
126828	7	0	-	29	15	1	1	-	-	-
126828	8	0	-	29	15	1	1	-	-	-
126828	9	0	-	29	15	1	1	-	-	-
126828	1	1	-	29	15	1	1	-	-	-
126828	2	1	-	29	15	0	0	-	-	-
126828	3	1	-	29	15	1	1	-	-	-
126828	4	1	-	29	15	1	1	-	-	-
126828	5	1	-	29	15	1	1	-	-	-
126828	6	1	-	29	15	1	1	-	-	-
126852	1	0	-	32	13	0	0	-	-	-
126852	2	0	-	32	13	1	0	-	-	-
126852	3	0	-	32	13	1	0	-	-	-
126852	4	0	-	32	13	1	1	-	-	-
126852	5	0	-	32	13	1	0	-	-	-
126852	6	0	-	32	13	1	0	-	-	-
126852	7	0	-	32	13	1	1	-	-	-
126852	8	0	-	32	13	1	0	-	-	-
126852	9	0	-	32	13	0	0	-	-	-
126852	1	1	-	32	13	0	0	-	-	-
126852	2	1	-	32	13	1	0	-	-	-
126852	3	1	-	32	13	0	0	-	-	-
126852	4	1	-	32	13	0	0	-	-	-
126946	1	0	-	29	15	1	0	-	-	-
126946	2	0	-	29	15	0	0	-	-	-
126946	3	0	-	29	15	1	1	-	-	-
126946	4	0	-	29	15	1	0	-	-	-
126946	5	0	-	29	15	1	0	-	-	-
126946	6	0	-	29	15	1	0	-	-	-
126946	7	0	-	29	15	1	0	-	-	-
126946	8	0	-	29	15	0	0	-	-	-
126946	9	0	-	29	15	1	0	-	-	-
126946	1	1	-	29	15	1	1	-	-	-
126946	2	1	-	29	15	1	1	-	-	-
126946	3	1	-	29	15	0	0	-	-	-
126946	4	1	-	29	15	1	0	-	-	-
126946	5	1	-	29	15	0	0	-	-	-
126946	6	1	-	29	15	0	0	-	-	-
126951	1	0	-	35	20	1	1	-	-	-
126951	2	0	-	35	20	1	1	-	-	-
126951	3	0	-	35	20	1	0	-	-	-
126951	4	0	-	35	20	1	1	-	-	-
126951	5	0	-	35	20	1	0	-	-	-
126951	6	0	-	35	20	1	1	-	-	-
126951	7	0	-	35	20	1	0	-	-	-
126951	8	0	-	35	20	1	0	-	-	-
126951	9	0	-	35	20	1	0	-	-	-
126951	10	0	-	35	20	1	1	-	-	-
126951	11	0	-	35	20	1	0	-	-	-
126951	12	0	-	35	20	1	0	-	-	-
126951	13	0	-	35	20	1	1	-	-	-
126951	14	0	-	35	20	1	0	-	-	-
126951	1	1	-	35	20	1	1	-	-	-
126951	2	1	-	35	20	1	1	-	-	-
126951	3	1	-	35	20	1	0	-	-	-
126951	4	1	-	35	20	0	0	-	-	-
126951	5	1	-	35	20	1	0	-	-	-
126951	6	1	-	35	20	1	0	-	-	-
126977	1	0	-	34	46	1	1	-	-	-
126977	2	0	-	34	46	1	0	-	-	-
126977	3	0	-	34	46	0	0	-	-	-
126977	4	0	-	34	46	0	0	-	-	-
126977	5	0	-	34	46	0	0	-	-	-
126977	6	0	-	34	46	0	0	-	-	-
126977	7	0	-	34	46	1	0	-	-	-
126977	8	0	-	34	46	0	0	-	-	-
126977	9	0	-	34	46	0	0	-	-	-
126977	10	0	-	34	46	1	0	-	-	-
126977	11	0	-	34	46	1	0	-	-	-
126977	12	0	-	34	46	0	0	-	-	-
126977	13	0	-	34	46	0	0	-	-	-
126977	14	0	-	34	46	1	0	-	-	-
126977	15	0	-	34	46	1	0	-	-	-
126977	16	0	-	34	46	1	1	-	-	-
126977	17	0	-	34	46	0	0	-	-	-
126977	18	0	-	34	46	1	0	-	-	-
126977	19	0	-	34	46	1	0	-	-	-
126977	20	0	-	34	46	1	1	-	-	-
126977	21	0	-	34	46	1	1	-	-	-
126977	22	0	-	34	46	1	1	-	-	-
126977	23	0	-	34	46	1	1	-	-	-
126977	24	0	-	34	46	1	0	-	-	-
126977	25	0	-	34	46	1	1	-	-	-
126977	26	0	-	34	46	1	0	-	-	-
126977	27	0	-	34	46	0	0	-	-	-
126977	28	0	-	34	46	0	0	-	-	-
126977	29	0	-	34	46	0	0	-	-	-
126977	30	0	-	34	46	1	1	-	-	-
126977	31	0	-	34	46	1	0	-	-	-
126977	32	0	-	34	46	1	0	-	-	-
126977	1	1	-	34	46	1	0	-	-	-
126977	2	1	-	34	46	0	0	-	-	-
126977	3	1	-	34	46	0	0	-	-	-
126977	4	1	-	34	46	0	0	-	-	-
126977	5	1	-	34	46	0	0	-	-	-
126977	6	1	-	34	46	1	1	-	-	-
126977	7	1	-	34	46	0	0	-	-	-
126977	8	1	-	34	46	0	0	-	-	-
126977	9	1	-	34	46	1	1	-	-	-
126977	10	1	-	34	46	1	0	-	-	-
126977	11	1	-	34	46	1	1	-	-	-
126977	12	1	-	34	46	1	1	-	-	-
126977	13	1	-	34	46	1	0	-	-	-
126977	14	1	-	34	46	0	0	-	-	-
127022	1	0	-	34	18	1	1	-	-	-
127022	2	0	-	34	18	0	0	-	-	-
127022	3	0	-	34	18	1	0	-	-	-
127022	4	0	-	34	18	1	1	-	-	-
127022	5	0	-	34	18	1	1	-	-	-
127022	6	0	-	34	18	1	0	-	-	-
127022	7	0	-	34	18	1	1	-	-	-
127022	8	0	-	34	18	1	1	-	-	-
127022	9	0	-	34	18	1	0	-	-	-
127022	10	0	-	34	18	1	1	-	-	-
127022	11	0	-	34	18	1	1	-	-	-
127022	12	0	-	34	18	0	0	-	-	-
127022	1	1	-	34	18	1	1	-	-	-
127022	2	1	-	34	18	1	0	-	-	-
127022	3	1	-	34	18	1	1	-	-	-
127022	4	1	-	34	18	1	1	-	-	-
127022	5	1	-	34	18	1	1	-	-	-
127022	6	1	-	34	18	1	1	-	-	-
127200	1	0	-	28	14	1	0	-	-	-
127200	2	0	-	28	14	1	1	-	-	-
127200	3	0	-	28	14	1	1	-	-	-
127200	4	0	-	28	14	1	1	-	-	-
127200	5	0	-	28	14	1	0	-	-	-
127200	6	0	-	28	14	0	0	-	-	-
127200	7	0	-	28	14	1	0	-	-	-
127200	8	0	-	28	14	0	0	-	-	-
127200	1	1	-	28	14	1	1	-	-	-
127200	2	1	-	28	14	1	1	-	-	-
127200	3	1	-	28	14	0	0	-	-	-
127200	4	1	-	28	14	1	1	-	-	-
127200	5	1	-	28	14	1	0	-	-	-
127200	6	1	-	28	14	1	0	-	-	-
127631	1	0	-	26	17	0	0	-	-	-
127631	2	0	-	26	17	1	0	-	-	-
127631	3	0	-	26	17	1	0	-	-	-
127631	4	0	-	26	17	0	0	-	-	-
127631	5	0	-	26	17	1	0	-	-	-
127631	6	0	-	26	17	1	1	-	-	-
127631	7	0	-	26	17	1	1	-	-	-
127631	8	0	-	26	17	1	0	-	-	-
127631	9	0	-	26	17	1	0	-	-	-
127631	10	0	-	26	17	1	0	-	-	-
127631	11	0	-	26	17	0	0	-	-	-
127631	12	0	-	26	17	1	0	-	-	-
127631	13	0	-	26	17	1	0	-	-	-
127631	1	1	-	26	17	1	0	-	-	-
127631	2	1	-	26	17	0	0	-	-	-
127631	3	1	-	26	17	1	0	-	-	-
127631	4	1	-	26	17	0	0	-	-	-
127754	1	1	-	26	22	0	0	-	-	-
127754	2	1	-	26	22	1	1	-	-	-
127754	3	1	-	26	22	1	1	-	-	-
127754	4	1	-	26	22	1	0	-	-	-
127754	5	1	-	26	22	1	1	-	-	-
127754	6	1	-	26	22	1	1	-	-	-
127754	7	1	-	26	22	1	1	-	-	-
127754	8	1	-	26	22	1	0	-	-	-
127754	9	1	-	26	22	1	1	-	-	-
127754	10	1	-	26	22	1	1	-	-	-
127754	1	0	-	26	22	0	0	-	-	-
127754	2	0	-	26	22	1	0	-	-	-
127754	3	0	-	26	22	1	1	-	-	-
127754	4	0	-	26	22	1	1	-	-	-
127754	5	0	-	26	22	0	0	-	-	-
127754	6	0	-	26	22	1	1	-	-	-
127754	7	0	-	26	22	1	1	-	-	-
127754	8	0	-	26	22	1	1	-	-	-
127754	9	0	-	26	22	1	0	-	-	-
127754	10	0	-	26	22	1	1	-	-	-
127754	11	0	-	26	22	1	1	-	-	-
127842	1	1	-	33	12	0	0	-	-	-
127842	2	1	-	33	12	1	1	-	-	-
127842	3	1	-	33	12	1	0	-	-	-
127842	4	1	-	33	12	1	1	-	-	-
127842	5	1	-	33	12	1	1	-	-	-
127842	1	0	-	33	12	1	0	-	-	-
127842	2	0	-	33	12	0	0	-	-	-
127842	3	0	-	33	12	1	1	-	-	-
127842	4	0	-	33	12	0	0	-	-	-
127842	5	0	-	33	12	1	1	-	-	-
127842	6	0	-	33	12	1	0	-	-	-
127842	7	0	-	33	12	1	1	-	-	-
127850	1	1	-	31	14	1	1	-	-	-
127850	2	1	-	31	14	1	0	-	-	-
127850	3	1	-	31	14	0	0	-	-	-
127850	4	1	-	31	14	0	0	-	-	-
127850	5	1	-	31	14	0	0	-	-	-
127850	6	1	-	31	14	0	0	-	-	-
127850	1	0	-	31	14	1	0	-	-	-
127850	2	0	-	31	14	1	0	-	-	-
127850	3	0	-	31	14	1	0	-	-	-
127850	4	0	-	31	14	1	0	-	-	-
127850	5	0	-	31	14	1	0	-	-	-
127850	6	0	-	31	14	1	0	-	-	-
127850	7	0	-	31	14	0	0	-	-	-
127850	8	0	-	31	14	0	0	-	-	-
127890	1	1	-	22	20	0	0	-	-	-
127890	2	1	-	22	20	0	0	-	-	-
127890	3	1	-	22	20	1	0	-	-	-
127890	4	1	-	22	20	1	0	-	-	-
127890	5	1	-	22	20	1	0	-	-	-
127890	6	1	-	22	20	1	0	-	-	-
127890	1	0	-	22	20	1	0	-	-	-
127890	2	0	-	22	20	1	0	-	-	-
127890	3	0	-	22	20	1	0	-	-	-
127890	4	0	-	22	20	1	0	-	-	-
127890	5	0	-	22	20	1	0	-	-	-
127890	6	0	-	22	20	0	0	-	-	-
127890	7	0	-	22	20	1	0	-	-	-
127890	8	0	-	22	20	1	0	-	-	-
127890	9	0	-	22	20	1	0	-	-	-
127890	10	0	-	22	20	1	1	-	-	-
127890	11	0	-	22	20	0	0	-	-	-
127957	1	1	-	29	14	1	1	-	-	-
127957	2	1	-	29	14	1	1	-	-	-
127957	3	1	-	29	14	1	1	-	-	-
127957	4	1	-	29	14	1	1	-	-	-
127957	1	0	-	29	14	1	1	-	-	-
127957	2	0	-	29	14	1	0	-	-	-
127957	3	0	-	29	14	0	0	-	-	-
127957	4	0	-	29	14	1	0	-	-	-
127957	5	0	-	29	14	1	1	-	-	-
127957	6	0	-	29	14	1	1	-	-	-
128047	1	1	-	29	13	1	0	-	-	-
128047	2	1	-	29	13	0	0	-	-	-
128047	3	1	-	29	13	1	1	-	-	-
128047	4	1	-	29	13	1	0	-	-	-
128047	1	0	-	29	13	0	0	-	-	-
128047	2	0	-	29	13	1	0	-	-	-
128047	3	0	-	29	13	1	1	-	-	-
128047	4	0	-	29	13	1	0	-	-	-
128047	5	0	-	29	13	1	1	-	-	-
128047	6	0	-	29	13	0	0	-	-	-
128047	7	0	-	29	13	0	0	-	-	-
128050	1	1	-	36	14	1	1	-	-	-
128050	2	1	-	36	14	1	0	-	-	-
128050	3	1	-	36	14	1	1	-	-	-
128050	4	1	-	36	14	1	1	-	-	-
128050	5	1	-	36	14	0	0	-	-	-
128050	1	0	-	36	14	1	1	-	-	-
128050	2	0	-	36	14	1	1	-	-	-
128050	3	0	-	36	14	1	1	-	-	-
128050	4	0	-	36	14	0	0	-	-	-
128050	5	0	-	36	14	0	0	-	-	-
128050	6	0	-	36	14	0	0	-	-	-
128050	7	0	-	36	14	1	0	-	-	-
128050	8	0	-	36	14	0	0	-	-	-
128050	9	0	-	36	14	1	1	-	-	-
128116	1	1	-	33	13	0	0	-	-	-
128116	2	1	-	33	13	0	0	-	-	-
128116	3	1	-	33	13	1	1	-	-	-
128116	4	1	-	33	13	1	1	-	-	-
128116	5	1	-	33	13	1	0	-	-	-
128116	1	0	-	33	13	1	0	-	-	-
128116	2	0	-	33	13	1	0	-	-	-
128116	3	0	-	33	13	0	0	-	-	-
128116	4	0	-	33	13	1	1	-	-	-
128116	5	0	-	33	13	1	1	-	-	-
128116	6	0	-	33	13	1	0	-	-	-
128116	7	0	-	33	13	1	1	-	-	-
128116	8	0	-	33	13	1	1	-	-	-
128154	1	1	-	27	18	0	0	-	-	-
128154	2	1	-	27	18	1	1	-	-	-
128154	3	1	-	27	18	0	0	-	-	-
128154	4	1	-	27	18	0	0	-	-	-
128154	5	1	-	27	18	1	1	-	-	-
128154	6	1	-	27	18	1	1	-	-	-
128154	7	1	-	27	18	1	1	-	-	-
128154	8	1	-	27	18	0	0	-	-	-
128154	1	0	-	27	18	1	1	-	-	-
128154	2	0	-	27	18	0	0	-	-	-
128154	3	0	-	27	18	1	1	-	-	-
128154	4	0	-	27	18	1	1	-	-	-
128154	5	0	-	27	18	1	1	-	-	-
128154	6	0	-	27	18	1	1	-	-	-
128154	7	0	-	27	18	1	1	-	-	-
128154	8	0	-	27	18	1	1	-	-	-
128154	9	0	-	27	18	1	1	-	-	-
128154	10	0	-	27	18	1	1	-	-	-
128179	1	1	-	33	14	1	1	-	-	-
128179	2	1	-	33	14	0	0	-	-	-
128179	3	1	-	33	14	1	1	-	-	-
128179	4	1	-	33	14	1	1	-	-	-
128179	5	1	-	33	14	0	0	-	-	-
128179	1	0	-	33	14	1	1	-	-	-
128179	2	0	-	33	14	1	0	-	-	-
128179	3	0	-	33	14	1	1	-	-	-
128179	4	0	-	33	14	1	0	-	-	-
128179	5	0	-	33	14	1	1	-	-	-
128179	6	0	-	33	14	1	1	-	-	-
128179	7	0	-	33	14	0	0	-	-	-
128179	8	0	-	33	14	1	0	-	-	-
128179	9	0	-	33	14	1	1	-	-	-
128263	1	1	-	28	14	1	0	-	-	-
128263	2	1	-	28	14	1	0	-	-	-
128263	3	1	-	28	14	1	0	-	-	-
128263	4	1	-	28	14	1	0	-	-	-
128263	5	1	-	28	14	1	0	-	-	-
128263	1	0	-	28	14	1	1	-	-	-
128263	2	0	-	28	14	1	0	-	-	-
128263	3	0	-	28	14	1	0	-	-	-
128263	4	0	-	28	14	0	0	-	-	-
128263	5	0	-	28	14	1	1	-	-	-
128263	6	0	-	28	14	1	1	-	-	-
128263	7	0	-	28	14	1	1	-	-	-
128263	8	0	-	28	14	1	0	-	-	-
128263	9	0	-	28	14	0	0	-	-	-
128320	1	1	-	27	15	1	1	-	-	-
128320	2	1	-	27	15	1	0	-	-	-
128320	3	1	-	27	15	0	0	-	-	-
128320	4	1	-	27	15	1	1	-	-	-
128320	5	1	-	27	15	1	1	-	-	-
128320	6	1	-	27	15	0	0	-	-	-
128320	1	0	-	27	15	1	0	-	-	-
128320	2	0	-	27	15	1	0	-	-	-
128320	3	0	-	27	15	0	0	-	-	-
128320	4	0	-	27	15	0	0	-	-	-
128320	5	0	-	27	15	1	0	-	-	-
128320	6	0	-	27	15	1	1	-	-	-
128320	7	0	-	27	15	1	1	-	-	-
128320	8	0	-	27	15	1	1	-	-	-
128320	9	0	-	27	15	1	0	-	-	-
128409	1	1	-	36	26	1	1	-	-	-
128409	2	1	-	36	26	1	1	-	-	-
128409	3	1	-	36	26	1	0	-	-	-
128409	4	1	-	36	26	1	1	-	-	-
128409	5	1	-	36	26	0	0	-	-	-
128409	6	1	-	36	26	0	0	-	-	-
128409	7	1	-	36	26	1	1	-	-	-
128409	8	1	-	36	26	1	0	-	-	-
128409	1	0	-	36	26	1	1	-	-	-
128409	2	0	-	36	26	1	1	-	-	-
128409	3	0	-	36	26	0	0	-	-	-
128409	4	0	-	36	26	1	1	-	-	-
128409	5	0	-	36	26	1	1	-	-	-
128409	6	0	-	36	26	1	1	-	-	-
128409	7	0	-	36	26	1	1	-	-	-
128409	8	0	-	36	26	1	0	-	-	-
128409	9	0	-	36	26	1	1	-	-	-
128409	10	0	-	36	26	0	0	-	-	-
128409	11	0	-	36	26	1	1	-	-	-
128409	12	0	-	36	26	1	0	-	-	-
128409	13	0	-	36	26	1	1	-	-	-
128409	14	0	-	36	26	1	1	-	-	-
128409	15	0	-	36	26	0	0	-	-	-
128409	16	0	-	36	26	0	0	-	-	-
128409	17	0	-	36	26	0	0	-	-	-
128409	18	0	-	36	26	0	0	-	-	-
128486	1	1	-	34	14	1	1	-	-	-
128486	2	1	-	34	14	1	1	-	-	-
128486	3	1	-	34	14	0	0	-	-	-
128486	4	1	-	34	14	0	0	-	-	-
128486	5	1	-	34	14	1	0	-	-	-
128486	1	0	-	34	14	0	0	-	-	-
128486	2	0	-	34	14	1	1	-	-	-
128486	3	0	-	34	14	1	1	-	-	-
128486	4	0	-	34	14	1	1	-	-	-
128486	5	0	-	34	14	1	1	-	-	-
128486	6	0	-	34	14	1	1	-	-	-
128486	7	0	-	34	14	0	0	-	-	-
128486	8	0	-	34	14	1	1	-	-	-
128486	9	0	-	34	14	1	0	-	-	-
128488	1	1	-	31	18	1	1	-	-	-
128488	2	1	-	31	18	1	1	-	-	-
128488	3	1	-	31	18	1	1	-	-	-
128488	4	1	-	31	18	1	0	-	-	-
128488	5	1	-	31	18	1	1	-	-	-
128488	6	1	-	31	18	1	0	-	-	-
128488	7	1	-	31	18	1	1	-	-	-
128488	1	0	-	31	18	1	0	-	-	-
128488	2	0	-	31	18	1	0	-	-	-
128488	3	0	-	31	18	1	0	-	-	-
128488	4	0	-	31	18	0	0	-	-	-
128488	5	0	-	31	18	1	1	-	-	-
128488	6	0	-	31	18	0	0	-	-	-
128488	7	0	-	31	18	1	0	-	-	-
128488	8	0	-	31	18	1	0	-	-	-
128488	9	0	-	31	18	1	1	-	-	-
128488	10	0	-	31	18	1	1	-	-	-
128488	11	0	-	31	18	0	0	-	-	-
128692	1	1	-	34	19	1	1	-	-	-
128692	2	1	-	34	19	1	1	-	-	-
128692	3	1	-	34	19	1	1	-	-	-
128692	4	1	-	34	19	1	0	-	-	-
128692	5	1	-	34	19	1	1	-	-	-
128692	6	1	-	34	19	1	1	-	-	-
128692	7	1	-	34	19	1	1	-	-	-
128692	1	0	-	34	19	1	0	-	-	-
128692	2	0	-	34	19	1	0	-	-	-
128692	3	0	-	34	19	0	0	-	-	-
128692	4	0	-	34	19	1	1	-	-	-
128692	5	0	-	34	19	1	0	-	-	-
128692	6	0	-	34	19	1	1	-	-	-
128692	7	0	-	34	19	1	0	-	-	-
128692	8	0	-	34	19	0	0	-	-	-
128692	9	0	-	34	19	0	0	-	-	-
128692	10	0	-	34	19	0	0	-	-	-
128692	11	0	-	34	19	1	1	-	-	-
128692	12	0	-	34	19	1	1	-	-	-
128698	1	1	-	30	22	1	0	-	-	-
128698	2	1	-	30	22	1	1	-	-	-
128698	3	1	-	30	22	1	1	-	-	-
128698	4	1	-	30	22	0	0	-	-	-
128698	5	1	-	30	22	0	0	-	-	-
128698	6	1	-	30	22	1	1	-	-	-
128698	7	1	-	30	22	1	1	-	-	-
128698	1	0	-	30	22	1	0	-	-	-
128698	2	0	-	30	22	1	1	-	-	-
128698	3	0	-	30	22	1	1	-	-	-
128698	4	0	-	30	22	1	1	-	-	-
128698	5	0	-	30	22	0	0	-	-	-
128698	6	0	-	30	22	1	0	-	-	-
128698	7	0	-	30	22	1	0	-	-	-
128698	8	0	-	30	22	1	0	-	-	-
128698	9	0	-	30	22	1	0	-	-	-
128698	10	0	-	30	22	0	0	-	-	-
128698	11	0	-	30	22	1	1	-	-	-
128698	12	0	-	30	22	1	0	-	-	-
128698	13	0	-	30	22	1	1	-	-	-
128698	14	0	-	30	22	0	0	-	-	-
128795	1	1	-	29	12	1	0	-	-	-
128795	2	1	-	29	12	0	0	-	-	-
128795	3	1	-	29	12	1	0	-	-	-
128795	4	1	-	29	12	1	0	-	-	-
128795	5	1	-	29	12	1	1	-	-	-
128795	1	0	-	29	12	1	0	-	-	-
128795	2	0	-	29	12	1	0	-	-	-
128795	3	0	-	29	12	1	0	-	-	-
128795	4	0	-	29	12	1	0	-	-	-
128795	5	0	-	29	12	1	1	-	-	-
128795	6	0	-	29	12	0	0	-	-	-
128795	7	0	-	29	12	1	0	-	-	-
